# Supplementary material for: Genome sequencing of four Aureobasidium pullulans varieties: biotechnological potential, stress tolerance, and description of new species
Source: BMC Genomics. 2014 Jul 1;15:549. doi: 10.1186/1471-2164-15-549 (PMC4227064; doi:10.1186/1471-2164-15-549)
Supplement: Supplementary file 2 — Additional file 2: Secondary metabolite biosynthetic clusters of the four Aureobasidium pullulans varieties. (XLSX 23 KB) [file 12864_2014_7061_MOESM2_ESM.xlsx]

## Sheet: ApP
Secondary metabolite biosynthesis clusters in A. pullulans var. pullulans
Cluster	Type	From	To
The following clusters are from record scaffold_1:
Cluster 1	Terpene	684049	708376
The following clusters are from record scaffold_2:
Cluster 2	Other	270818	313030
Cluster 3	Other	899880	943357
Cluster 4	Lantipeptide	1163012	1184219
Cluster 5	Nrps	1814817	1858814
Cluster 6	Nrps	1985876	2040714
The following clusters are from record scaffold_4:
Cluster 7	Other	1	36946
Cluster 8	Nrps	54440	101774
The following clusters are from record scaffold_5:
Cluster 9	T1pks	108457	156022

## Sheet: ApS
Secondary metabolite biosynthesis clusters in A. pullulans var. subglaciale
Cluster	Type	From	To
The following clusters are from record scaffold_0:
Cluster 1	Putative	629228	663788
The following clusters are from record scaffold_2:
Cluster 2	Other	1387948	1439507
The following clusters are from record scaffold_3:
Cluster 3	Terpene-t1pks	119419	199375
Cluster 4	Putative	921009	986914
Cluster 5	Putative	1057988	1158342
The following clusters are from record scaffold_4:
Cluster 6	Putative	967546	1022973
The following clusters are from record scaffold_5:
Cluster 7	Putative	229101	372934
Cluster 8	Other	916232	959822
The following clusters are from record scaffold_6:
Cluster 9	Terpene	224675	248925
The following clusters are from record scaffold_7:
Cluster 10	Putative	139640	217354
The following clusters are from record scaffold_10:
Cluster 11	Nrps-t1pks	17922	74661
Cluster 12	Putative	109342	179148
The following clusters are from record scaffold_12:
Cluster 13	Putative	218532	437202
Cluster 14	T1pks	678388	750423
The following clusters are from record scaffold_13:
Cluster 15	Putative	75240	101590
Cluster 16	Terpene	170782	191816
Cluster 17	Putative	460858	508352
Cluster 18	Other	618972	664363
The following clusters are from record scaffold_14:
Cluster 19	Putative	342120	441524
Cluster 20	Putative	620417	690548
The following clusters are from record scaffold_16:
Cluster 21	Putative	4369	92816
Cluster 22	T1pks	275918	322403
The following clusters are from record scaffold_17:
Cluster 23	Other	87815	132008
Cluster 24	Nrps	252201	305785
Cluster 25	Other	358246	401726
The following clusters are from record scaffold_18:
Cluster 26	T1pks	462638	560058
The following clusters are from record scaffold_19:
Cluster 27	T1pks-nrps	258846	395597
The following clusters are from record scaffold_22:
Cluster 28	Putative	94198	186770
The following clusters are from record scaffold_23:
Cluster 29	Other	106090	150238
The following clusters are from record scaffold_24:
Cluster 30	T1pks	243405	341853
The following clusters are from record scaffold_26:
Cluster 31	T1pks	1	30158
The following clusters are from record scaffold_30:
Cluster 32	Other	1745	46378
Cluster 33	T1pks	48616	104721
The following clusters are from record scaffold_33:
Cluster 34	Terpene	26406	48110
The following clusters are from record scaffold_44:
Cluster 35	Other	1	53580
The following clusters are from record scaffold_48:
Cluster 36	Nrps-t1pks	1	53914
The following clusters are from record scaffold_49:
Cluster 37	Nrps	1	36867

## Sheet: ApN
Secondary metabolite biosynthesis clusters in A. pullulans var. namibiae
Cluster	Type	From	To
The following clusters are from record scaffold_1:
Cluster 1	T1pks	1	27731
Cluster 2	Putative	368039	428348
Cluster 3	Putative	697865	763667
The following clusters are from record scaffold_2:
Cluster 4	T1pks	485935	553660
Cluster 5	Putative	1307489	1360334
The following clusters are from record scaffold_3:
Cluster 6	Other	220101	263624
Cluster 7	Nrps	308632	375945
Cluster 8	Other	889104	932949
The following clusters are from record scaffold_4:
Cluster 9	Putative	4795	78609
Cluster 10	Other	128455	172741
The following clusters are from record scaffold_6:
Cluster 11	Putative	558695	669177
The following clusters are from record scaffold_7:
Cluster 12	Other	130692	176067
Cluster 13	Putative	379309	406950
Cluster 14	Terpene	471648	492811
The following clusters are from record scaffold_8:
Cluster 15	Putative	823648	872911
Cluster 16	Putative	1057648	1116390
The following clusters are from record scaffold_11:
Cluster 17	T1pks	786265	840172
The following clusters are from record scaffold_13:
Cluster 18	Putative	127435	235410
Cluster 19	Putative	667627	737819
The following clusters are from record scaffold_14:
Cluster 20	T1pks	1639	144337
Cluster 21	Putative	717245	752600
Cluster 22	Terpene	798900	823163
The following clusters are from record scaffold_15:
Cluster 23	Terpene	174242	198523
The following clusters are from record scaffold_16:
Cluster 24	Other	355317	398888
The following clusters are from record scaffold_18:
Cluster 25	Nrps	287089	458163
The following clusters are from record scaffold_20:
Cluster 26	T3pks	16443	59802
Cluster 27	Other	79136	122559
The following clusters are from record scaffold_22:
Cluster 28	Lantipeptide	276365	320777
The following clusters are from record scaffold_26:
Cluster 29	Other	63075	106486
The following clusters are from record scaffold_27:
Cluster 30	Putative	177953	195550
The following clusters are from record scaffold_28:
Cluster 31	Putative	18847	128328
The following clusters are from record scaffold_33:
Cluster 32	Putative	2487	87648

## Sheet: ApM
Secondary metabolite biosynthesis clusters in A. pullulans var. melanogenum
Cluster	Type	From	To
The following clusters are from record scaffold_1:
Cluster 1	Putative	505335	559872
Cluster 2	T1pks	1340732	1387229
The following clusters are from record scaffold_2:
Cluster 3	Putative	37617	148167
Cluster 4	Putative	556114	587322
Cluster 5	Terpene	1130311	1154673
The following clusters are from record scaffold_3:
Cluster 6	Putative	330825	454271
Cluster 7	Putative	644653	687207
Cluster 8	Nrps	1132080	1186887
Cluster 9	T1pks	1475182	1566764
The following clusters are from record scaffold_4:
Cluster 10	Other	264327	309874
Cluster 11	Putative	893358	944013
Cluster 12	Putative	1123664	1210573
The following clusters are from record scaffold_5:
Cluster 13	Putative	58850	149815
Cluster 14	Terpene	707412	728551
Cluster 15	Other	785512	829351
The following clusters are from record scaffold_6:
Cluster 16	Putative	12378	61462
Cluster 17	Lantipeptide	129454	150569
Cluster 18	Other	479859	523431
The following clusters are from record scaffold_7:
Cluster 19	Putative	83565	196380
The following clusters are from record scaffold_8:
Cluster 20	Putative	358389	374962
Cluster 21	Putative	440288	545750
The following clusters are from record scaffold_9:
Cluster 22	Terpene	596570	618280
Cluster 23	T1pks	738044	798337
The following clusters are from record scaffold_13:
Cluster 24	Putative	262747	338244
Cluster 25	Putative	629406	695751
The following clusters are from record scaffold_14:
Cluster 26	Other	1	24671
The following clusters are from record scaffold_15:
Cluster 27	Putative	109117	278624
The following clusters are from record scaffold_17:
Cluster 28	Putative	156169	180583
The following clusters are from record scaffold_19:
Cluster 29	Putative	4239	141684
The following clusters are from record scaffold_24:
Cluster 30	Putative	199050	252659
The following clusters are from record scaffold_26:
Cluster 31	Putative	168959	304889
The following clusters are from record scaffold_34:
Cluster 32	Other	105531	149359
The following clusters are from record scaffold_37:
Cluster 33	T1pks	1	54131
The following clusters are from record scaffold_40:
Cluster 34	Nrps	26011	77175
The following clusters are from record scaffold_46:
Cluster 35	T3pks	1	50725
The following clusters are from record scaffold_50:
Cluster 36	Terpene	31369	43159
The following clusters are from record scaffold_53:
Cluster 37	Terpene	15788	38274
