# Supplementary material for: Genome sequencing of four Aureobasidium pullulans varieties: biotechnological potential, stress tolerance, and description of new species
Source: BMC Genomics. 2014 Jul 1;15:549. doi: 10.1186/1471-2164-15-549 (PMC4227064; doi:10.1186/1471-2164-15-549)
Supplement: Supplementary file 3 — Additional file 3: Numbers of carbohydrate-active enzymes in the predicted secretomes of the four Aureobasidium pullulans varieties. (XLSX 12 KB) [file 12864_2014_7061_MOESM3_ESM.xlsx]

## Sheet: CAZy
CAZy Family	Aureobasidium pullulans var. pullulans	Aureobasidium pullulans var. subglaciale	Aureobasidium pullulans var. namibiae	Aureobasidium pullulans var. melanogenum
AA1	8	5	10	7
AA2	3	3	3	3
AA3	10	11	15	12
AA5	2	3	3	2
AA7	4	4	2	1
AA9	6	5	6	6
CBM1	8	7	9	4
CBM2	4	2	4	3
CBM3	1	1	1	1
CBM5	2	1	1	1
CBM10	1	0	2	2
CBM12	1	2	1	2
CBM13	7	7	6	5
CBM18	5	2	4	5
CBM20	5	4	5	4
CBM32	5	3	4	3
CBM35	2	2	1	1
CBM48	3	2	3	3
CBM50	6	4	2	3
CBM51	2	1	2	2
CBM52	4	4	4	3
CBM55	0	1	0	0
CBM57	1	2	0	0
CBM63	2	3	2	2
CE1	6	6	5	4
CE2	1	1	1	0
CE3	3	2	3	2
CE4	2	2	2	3
CE5	8	7	8	7
CE8	4	4	3	3
CE10	18	15	11	11
CE12	2	2	2	2
CE15	0	0	1	0
CE16	3	3	3	3
GH1	4	2	4	2
GH2	2	1	0	0
GH3	16	18	15	12
GH5	23	18	19	14
GH6	1	2	1	1
GH7	1	1	2	2
GH9	0	1	0	0
GH10	4	3	4	4
GH11	3	3	5	4
GH12	3	3	2	3
GH13	5	6	5	5
GH15	4	4	4	3
GH16	12	11	11	12
GH17	9	8	8	14
GH18	12	9	6	12
GH26	0	0	0	1
GH27	1	1	3	1
GH28	13	10	9	9
GH29	2	2	1	2
GH30	1	1	1	1
GH31	6	5	5	5
GH32	7	6	7	6
GH35	3	3	3	4
GH36	1	1	1	1
GH39	0	0	1	0
GH42	1	1	0	1
GH43	24	21	18	15
GH45	3	4	3	2
GH47	1	1	0	1
GH49	1	1	1	1
GH51	3	2	3	2
GH53	2	2	2	2
GH54	1	1	2	1
GH55	2	1	3	3
GH62	1	1	1	1
GH63	1	1	1	1
GH64	1	1	1	1
GH65	1	1	1	1
GH67	1	1	1	1
GH70	1	0	1	0
GH71	2	2	2	2
GH72	1	1	2	2
GH76	3	6	4	3
GH78	5	5	8	5
GH79	3	3	1	3
GH81	1	1	1	1
GH92	1	1	1	2
GH93	2	2	2	2
GH95	1	1	1	0
GH105	1	1	1	1
GH106	1	1	0	0
GH115	1	1	1	1
GH125	2	2	2	2
GH128	4	4	3	3
GH131	1	1	1	1
GH132	1	1	1	1
GT2	1	1	2	1
GT5	0	1	0	0
GT14	1	1	1	1
GT20	3	3	2	3
GT24	1	1	1	1
GT32	1	1	1	1
GT69	0	0	0	1
GT90	3	3	4	3
PL1	5	5	5	2
PL3	2	2	1	1
PL4	4	4	4	1
