# Supplementary material for: Genome sequencing of four Aureobasidium pullulans varieties: biotechnological potential, stress tolerance, and description of new species
Source: BMC Genomics. 2014 Jul 1;15:549. doi: 10.1186/1471-2164-15-549 (PMC4227064; doi:10.1186/1471-2164-15-549)
Supplement: Supplementary file 8 — Additional file 8: Alkali-metal cation transporters of the four Aureobasidium pullulans varieties and related fungi, divided into subgroups as determined by the phylogenetic analysis (Figure 4 ). (XLSX 11 KB) [file 12864_2014_7061_MOESM8_ESM.xlsx]

## Sheet: TransporterGroups
	Nha1	Nha2	Nha3	Nha4	Ena1	Ena2	Trk1	Trk2	Trk3	Trk4	TrkUndef.	Tok1	Tok2	TokUndef.	Acu1	Acu2	Pho1	Pho2	Pho3	Number of groups	Number of transporters
Aureobasidium pullulans var. pullulans	1	1	1			1	1	1	1			1	1		1	1	1		2	13	14	Aureobasidium pullulans var. pullulans
Aureobasidium pullulans var. subglaciale	1	1	1		1	1	1		1			1	1		1	1	1		2	13	14	Aureobasidium pullulans var. subglaciale
Aureobasidium pullulans var. namibiae	1	1	1		1	1	1		1			1	1		1	1			1	12	12	Aureobasidium pullulans var. namibiae
Aureobasidium pullulans var. melanogenum	1	1	1		1	1	1	1	1			1	1		1	1	1		1	14	14	Aureobasidium pullulans var. melanogenum
Hortaea werneckii	2	2	2	2	2	2	2	2	2	2			4				4	2		13	30	Hortaea werneckii
Mycosphaerella graminicola	1	1	1		1	2			1				1		1			1	1	10	11	Mycosphaerella graminicola
Baudoinia compniacensis	1	1	1			1	1		1			1	1		1	1			1	11	11	Baudoinia compniacensis
Cladosporium fulvum	1	1	1		1	1	2		1			1	1		1		1	1	1	13	14	Cladosporium fulvum
Hysterium pulicare	1	1	1		1	1	1		1			2	1					1		10	11	Hysterium pulicare
Cochliobolus heterostrophus	1	1	1	2	1	2		1	1	1		1	1		1	1	2		2	15	19	Cochliobolus heterostrophus
Neurospora crassa	1		1		1	2	1		1			1	1					2		9	11	Neurospora crassa
Sclerotinia sclerotiorum	1	1	1			2	1		1			1	1		1			1		10	11	Sclerotinia sclerotiorum
Tuber melanosporum					1	1				2	2		1					1		6	8	Tuber melanosporum
Aspergillus nidulans	1		1	3	1	2	1		1	1							1	2	1	11	15	Aspergillus nidulans
Saccharomyces cerevisiae	1					3				2	2			1				1		6	10	Saccharomyces cerevisiae
