# Supplementary material for: Genome sequencing of four Aureobasidium pullulans varieties: biotechnological potential, stress tolerance, and description of new species
Source: BMC Genomics. 2014 Jul 1;15:549. doi: 10.1186/1471-2164-15-549 (PMC4227064; doi:10.1186/1471-2164-15-549)
Supplement: Supplementary file 10 — Additional file 10: Distances between the four sequenced genomes of Aureobasidium species and selected Saccharomyces species. (XLSX 12 KB) [file 12864_2014_7061_MOESM10_ESM.xlsx]

## Sheet: GenomeDistances
Kr distances calculated using genomediff
	A. pullulans	A. subglaciale	A. namibiae	A. melanogenum	S. cerevisiae	S. paradoxus	S. mikatae	S. kudriavzevii
A. pullulans	0
A. subglaciale	0.17035	0
A. namibiae	0.175307	0.171255	0
A. melanogenum	0.178088	0.174729	0.159853	0
S. cerevisiae	5.71813	5.60534	5.49952	5.71312	0
S. paradoxus	5.71813	5.60534	5.49952	5.71312	0.081238	0
S. mikatae	5.71813	5.60534	5.49952	5.71312	0.132888	0.125959	0
S. kudriavzevii	5.71813	5.60534	5.49952	5.71312	0.156386	0.16348	0.150552	0
Note: Kr is only reliable for distances <0.5
The number of amino acid substitutions per site from between sequences, calculated using the Poisson correction model
	A. pullulans	A. subglaciale	A. namibiae	A. melanogenum	S. cerevisiae	S. paradoxus	S. mikatae	S. kudriavzevii
A. pullulans	0
A. subglaciale	0.055	0
A. namibiae	0.057	0.059	0
A. melanogenum	0.056	0.059	0.047	0
S. cerevisiae	0.591	0.593	0.593	0.59	0
S. paradoxus	0.591	0.593	0.593	0.59	0.035	0
S. mikatae	0.595	0.596	0.596	0.593	0.061	0.057	0
S. kudriavzevii	0.596	0.598	0.598	0.595	0.073	0.07	0.075	0
